# Supplementary material for: A Cas9 with PAM recognition for adenine dinucleotides
Source: Nat Commun. 2020 May 18;11:2474. doi: 10.1038/s41467-020-16117-8 (PMC7235249; doi:10.1038/s41467-020-16117-8)
Supplement: Supplementary file 4 — Source Data [file 41467_2020_16117_MOESM4_ESM.xlsx]

## Sheet: Figure_2C
	Time	Lane 1	Lane 2	Lane 3	Lane 4	Lane 5	Lane 6	Lane 7
		Spymac (100 nM)	SpyQQR (100 nM)	No Nuclease	Spymac (no guide)	SpyQQR (no guide)	Smac (no guide)	Smac (100 nM)
Gel 1	1 minute
Gel 2	4 minute
Gel 3	16 minute
Gel 4	64 minute
		Lane 1	Lane 2	Lane 3	Lane 4	Lane 5	Lane 6	Lane 7
		Spymac (25 nM)	Spymac (100 nM)	Spymac (400 nM)	Empty	Spy (25 nM)	Spy (100 nM)	Spy (400 nM)
Gel 5	4 minute

## Sheet: Figure 3A
Guide #	Gene	Target		NAAN	PAM	SpCas9 NGS r1	SpCas9 NGS r2	SpyMac NGS r1	SpyMac NGS r2	iSpyMac NGS r1	iSpyMac NGS r2
1	AAVS	CAGAGTTCCGGCGGCACAG	AAA	CAAG	CAAGGGCA	0.49	0.55	36.37	36.08	37.28	38.81
2	AAVS	GGGCGAGAGGAGGGCAGCG	CAA	CAAA	CAAAGTGA	1.2	1.14	30.25	29.83	42.37	42.83
3	AAVS	TTAAAGCGACTCCAATGCG	CAA	GAAG	GAAGAGAG	0.3	0.9	32.24	36.54	49.81	50.66
4	DNMT1	ATGTTAACAGCTGACCCAA	CAA	TAAG	TAAGTGGC	0.29	0.31	30.48	29.41	47.51	47.67
5	FANCF	GTAGTGCTTGAGACCGCCA	GAA	GAAG	GAAGCTCG	2.13	2.16	36.09	36.22	42.74	43.17
6	FANCF	GATATTTCCAAAGCGAAAG	GAA	GAAG	GAAGCGCG	0.18	0.13	11.5	11.37	22.64	22.93
7	PVALB	AGTGGAGAATTCTGCAGAA	GAA	CAAA	CAAAATGA	0.52	0.53	19.41	22.01	35.81	41.26
8	PVALB	CTGCAGCAGCCCCAGAGCG	TAA	TAAG	TAAGTGTG	2.76	3.17	31.08	32.94	33.27	35.17
9	PVALB	GACTATTGTCAGAGTCAAA	TAA	TAAG	TAAGATAT	0.28	0.32	23.93	23.44	68.54	77.05
10	PVALB	GCATATGATAAGCATTCAG	TAA	AAAA	AAAACTAT	0.69	0.73	1.38	1.69	41.09	39.92
11	RUNX1	CTTCCATCTGATTAGTAAG	TAA	TAAT	TAATCCAA	0.38	0.37	34.1	35.03	42.51	42.63
12	HEK3	ACGCCCTCTGGAGGAAGC	AGG	AGGG	AGGGCTTC	57.3	58.3	0.15	0.17	0.13	0.16
13	AAVS	GGCTCAACATCGGAAGAGGG	GAA	GAAG	GAAGTCGA	0.12	0.23	36.45	36.09	36.77	36.92
14	RUNX1	GACTGAACACTCCAACAGCA	TAA	TAAC	TAACTAAG	0.1	0.16	7.51	8.02	17.83	18.02

## Sheet: Figure 3B
Label	Cas9	Guide Sequences	TIDE
1	iSpyMac	GTTAAAGCGACTCCAATGCG	35.5
2	iSpyMac	GTTAAAGCGACTCCAATGCG	15.7
3	iSpyMac	GTTAAAGCGACTCCAATGCG	5.6
4	iSpyMac	GTTAAAGCGACTCCAATGCG	7.8
5	iSpyMac	GTTAAAGCGACTCCAATGCG	7.3
6	iSpyMac	GTTAAAGCGACTCCAATGCG	20.7
7	iSpyMac	GTTAAAGCGACTCCAATGCG	5.1
8	iSpyMac	GTTAAAGCGACTCCAATGCG	17.9
9	iSpyMac	GTTAAAGCGACTCCAATGCG	6.3
10	iSpyMac	GTTAAAGCGACTCCAATGCG	21.1
11	iSpyMac	GTTAAAGCGACTCCAATGCG	5.3
12	iSpyMac	GTTAAAGCGACTCCAATGCG	4.1
13	iSpyMac	GTTAAAGCGACTCCAATGCG	2.2
14	iSpyMac	GTTAAAGCGACTCCAATGCG	9.9
15	iSpyMac	GTTAAAGCGACTCCAATGCG	3.4
16	iSpyMac	GTTAAAGCGACTCCAATGCG	4.6
17	iSpyMac	GTTAAAGCGACTCCAATGCG	8.8
18	iSpyMac	GTTAAAGCGACTCCAATGCG	3.9
19	iSpyMac	GTTAAAGCGACTCCAATGCG	4.8
20	iSpyMac	GTTAAAGCGACTCCAATGCG	3
21	HiFi-iSpyMac	GTTAAAGCGACTCCAATGCG	34
22	HiFi-iSpyMac	GTTAAAGCGACTCCAATGCG	12.4
23	HiFi-iSpyMac	GTTAAAGCGACTCCAATGCG	3.6
24	HiFi-iSpyMac	GTTAAAGCGACTCCAATGCG	2.6
25	HiFi-iSpyMac	GTTAAAGCGACTCCAATGCG	3.6
26	HiFi-iSpyMac	GTTAAAGCGACTCCAATGCG	5.4
27	HiFi-iSpyMac	GTTAAAGCGACTCCAATGCG	4.2
28	HiFi-iSpyMac	GTTAAAGCGACTCCAATGCG	7.2
29	HiFi-iSpyMac	GTTAAAGCGACTCCAATGCG	3.3
30	HiFi-iSpyMac	GTTAAAGCGACTCCAATGCG	8
31	HiFi-iSpyMac	GTTAAAGCGACTCCAATGCG	3.6
32	HiFi-iSpyMac	GTTAAAGCGACTCCAATGCG	2
33	HiFi-iSpyMac	GTTAAAGCGACTCCAATGCG	4
34	HiFi-iSpyMac	GTTAAAGCGACTCCAATGCG	4.8
35	HiFi-iSpyMac	GTTAAAGCGACTCCAATGCG	2.4
36	HiFi-iSpyMac	GTTAAAGCGACTCCAATGCG	2.9
37	HiFi-iSpyMac	GTTAAAGCGACTCCAATGCG	3.8
38	HiFi-iSpyMac	GTTAAAGCGACTCCAATGCG	1.9
39	HiFi-iSpyMac	GTTAAAGCGACTCCAATGCG	2.2
40	HiFi-iSpyMac	GTTAAAGCGACTCCAATGCG	2.4

## Sheet: Figure 3C
Sample Name	Descrription	Amplicon Sequence	Guide Sequence
13_R1_001.fastq	No BE3 Rep1 Read1	AGCCAGAGCCGGGGTGTGCAGACGGCAGTCACTAGGGGGCGCTCGGCCACCACAGGGAAGCTGGGTGAATGGAGCGAGCAGCGTCTTCGAGAGTGAGGACGTGTGTGTCTGTGTGGGTGAGTGAGTGTGTGCGTGTGGGGTTGAGGGCGTTGGAGCGGGGAGAAGGCCAGGGGTCACTCCAGGAT	CTCCCCGCTCCAACGCCCT
14_R1_001.fastq	No BE3 Rep2 Read1	AGCCAGAGCCGGGGTGTGCAGACGGCAGTCACTAGGGGGCGCTCGGCCACCACAGGGAAGCTGGGTGAATGGAGCGAGCAGCGTCTTCGAGAGTGAGGACGTGTGTGTCTGTGTGGGTGAGTGAGTGTGTGCGTGTGGGGTTGAGGGCGTTGGAGCGGGGAGAAGGCCAGGGGTCACTCCAGGAT	CTCCCCGCTCCAACGCCCT
15_R2_001.fastq	iSpyMac-BE3 Rep1 Read1	AGCCAGAGCCGGGGTGTGCAGACGGCAGTCACTAGGGGGCGCTCGGCCACCACAGGGAAGCTGGGTGAATGGAGCGAGCAGCGTCTTCGAGAGTGAGGACGTGTGTGTCTGTGTGGGTGAGTGAGTGTGTGCGTGTGGGGTTGAGGGCGTTGGAGCGGGGAGAAGGCCAGGGGTCACTCCAGGAT	CTCCCCGCTCCAACGCCCT
16_R2_001.fastq	iSpyMac-BE3 Rep2 Read1	AGCCAGAGCCGGGGTGTGCAGACGGCAGTCACTAGGGGGCGCTCGGCCACCACAGGGAAGCTGGGTGAATGGAGCGAGCAGCGTCTTCGAGAGTGAGGACGTGTGTGTCTGTGTGGGTGAGTGAGTGTGTGCGTGTGGGGTTGAGGGCGTTGGAGCGGGGAGAAGGCCAGGGGTCACTCCAGGAT	CTCCCCGCTCCAACGCCCT

## Sheet: Supp_Figure_6
	PAM	Lane 1	Lane 2	Lane 3	Lane 4	Lane 5
		SmacCas9	SpyMac	iSpyMac	AsCas12a	LbCas12a
Gel 1	CAAATTCC
Gel 2	CAACCCCA
Gel 3	CAAGCCGT
Gel 4	CAATGTGC
Gel 5	TAACCTCA
Gel 6	TAAGGCCC
Gel 7	GAAGTCGA
Gel 8	GAAAGTGA
Gel 9	GAAACCAG
Gel 10	AAACCAGC
Gel 11	AAAGTGAG
Gel 12	AAATTCCA
